# Supplementary material for: Metabolic rescue ameliorates mitochondrial encephalo‐cardiomyopathy in murine and human iPSC models of Leigh syndrome
Source: Clin Transl Med. 2022 Jul 25;12(7):e954. doi: 10.1002/ctm2.954 (PMC9309541; doi:10.1002/ctm2.954)
Supplement: Supplementary file 5 — Supplementary material [file CTM2-12-e954-s006.xlsx]

## Sheet: Table S3 CEREBELLUM BRAINSTEM
Table S3. Metabolites from Cerebellum/Brainstem Measured by GC/MS for WT, Leigh Syndrome (LS) and NR-treated LS mice (NR-LS)
Cerebellum/Brainstem	Mean				SEM				ANOVA		Ratio		P-values*
Metabolites	WT	LS	NR-LS		WT	LS	NR-LS		p-values	q-values#	LS/WT	NR-LS/LS	LS/WT	NR-LS/LS
2-Hydroxybutyrate	1239.26	1191.63	1117.39		36.2146	135.209	46.7621		0.6193	0.725	0.961571	0.937696
2-Hydroxyglutarate	1152.77	1157.75	1180.95		161.832	178.273	252.525		0.9944	0.905	1.00432	1.02004
2-Oxoadipate	1360.73	950.297	959.907		192.777	101.778	222.942		0.2612	0.461	0.698373	1.01011
3-Hydroxypropionate	1212.04	1148.89	1092.77		23.4192	115.836	36.6047		0.534	0.669	0.947893	0.951159
3-Hydroxypyruvate	872.104	802.868	840.921		46.6921	140.713	253.923		0.959	0.873	0.92061	1.0474
3-Phosphoglycerate	867.292	1518.21	995.912		177.208	84.304	248.809		0.096	0.275	1.75052	0.655976	0.03	0.11
6-Phosphogluconate	1075.66	1307.43	1010.45		51.5931	111.155	92.2998		0.1187	0.312	1.21547	0.772855	0.13	0.1
Aconitate	1010.19	1386.34	962.82		111.431	54.1117	41.7443		0.014	0.116	1.37236	0.694505	0.04	0.02
Adenine	990.32	969.355	879.688		31.3178	38.6383	140.672		0.6488	0.762	0.97883	0.907498
Adenosine	1041.53	1140.25	1177.89		89.897	91.8172	294.689		0.8688	0.823	1.09479	1.033
Adonitol	1091.42	1030.07	970.407		176.352	31.1467	205.756		0.8658	0.823	0.94379	0.942076
Alanine	1001.85	1036.51	1714.6		362.895	227.634	116.521		0.166	0.377	1.0346	1.6542	0.9	0.06
alpha.Keto.beta.Methylvalerate..KMV.	772.839	1147.79	812.286		129.824	160.244	98.4011		0.1678	0.377	1.48517	0.707693	0.14	0.14
alpha.Ketoglutarate	1115.42	1022.61	1064.32		81.6057	111.534	174.718		0.88	0.828	0.916796	1.04079
alpha.Ketoisocaproate..KIC.	888.682	1537.95	1130.55		45.9902	157.021	159.475		0.03	0.163	1.7306	0.735097	0.02	0.14
alpha.Ketoisovalerate..KIV.	871.318	1242.87	864.947		34.6584	40.5942	115.622		0.017	0.124	1.42643	0.695925	0.002	0.04
Aminoadipate	1231.51	810.613	1206.65		213.287	164.312	232.757		0.3347	0.514	0.65823	1.48856
Anthranilic.acid	1140.2	948.279	959.031		384.303	85.7851	242.558		0.8531	0.823	0.831674	1.01134
Arachidic.acid..Eicosanoic.acid.	1081.88	1317.25	1065.89		150.986	82.283	114.885		0.3193	0.514	1.21756	0.809176
Arachidonate	1009.78	1318.55	932.345		62.2926	17.2867	31.8406		0.001	0.022	1.30577	0.707099	0.006	0.002
Asparagine	1321.07	867.031	1216.14		124.384	151.757	175.888		0.1676	0.377	0.656311	1.40264	0.08	0.2
Aspartate	1326.74	797.754	877.746		156.621	120.315	252.581		0.1741	0.377	0.601288	1.10027
beta.Alanine	1091.82	1251.05	914.306		31.4775	219.063	56.3733		0.2716	0.464	1.14584	0.73083
beta.Hydroxy.beta.Methylbutyric.acid..HMB.	951.467	1461.68	989.81		45.6129	116.011	79.3937		0.0097	0.087	1.53624	0.677171	0.01	0.02
beta.Hydroxybutyrate..3.Hydroxybutyrate.	956.325	1269.71	1452.23		448.476	37.1266	469.518		0.6597	0.762	1.32769	1.14375
Cholesterol	1163.94	1183.23	1021.59		58.2897	46.1902	71.6597		0.1929	0.396	1.01658	0.863384
Citrate	891.441	1360.72	884.481		17.3046	124.812	91.845		0.015	0.116	1.52643	0.650008	0.03	0.03
Citrulline	1023.8	1000.78	1063.9		153.968	114.227	114.472		0.941	0.858	0.977509	1.06307
Cysteine	841.025	1794.88	699.381		59.6037	191.275	37.8428		0.0012	0.022	2.13416	0.389653	0.004	0.002
Cytidine	1087.86	948.179	1087.76		54.7107	47.7731	194.745		0.6568	0.762	0.871601	1.14721
Cytosine	1076.21	1217.26	820.127		138.021	26.165	90.2071		0.0676	0.231	1.13107	0.673746		0.07
Dihydroxyacetone.phosphate..DHAP.	1121.75	1014.09	1468.67		232.818	159.814	305.328		0.4287	0.606	0.904028	1.44826
Dihydroxyphenylalanine..DOPA.	1108.41	1138.68	967.83		27.0496	42.2233	69.3076		0.1027	0.275	1.02731	0.849961
Fructose	804.336	1562.53	1074.9		81.3466	579.527	294.128		0.4118	0.581	1.94264	0.68792
Fructose.6.phosphate	953.772	611.142	2042.07		530.8	154.377	860.268		0.2771	0.467	0.640763	3.3414
Fumarate	985.841	877.826	1131.46		167.226	113.205	46.4437		0.3828	0.544	0.890433	1.28893
Gamma.aminobutyric.acid..GABA.	1039.11	1155.12	914.938		30.7082	271.863	179.045		0.684	0.766	1.11164	0.792073
Glucose	791.407	1477.17	1160.51		417.347	935.42	324.29		0.7471	0.81	1.86652	0.785627
Glucose.6.phosphate	823.335	520.411	2364.31		592.426	116.334	1278.47		0.3028	0.509	0.632077	4.54317
Glutamate	1156.11	992.114	951.281		90.8125	24.2226	143.364		0.3645	0.536	0.858146	0.958842
Glutamine	1082.3	1187.86	788.749		143.637	31.8172	68.4109		0.0553	0.211	1.09753	0.664011		0.06
Glycerate	819.341	1314.71	855.35		36.1324	144.191	75.9235		0.02	0.135	1.60459	0.650601	0.03	0.04
Glycerol	1064.51	964.293	1061.78		25.2024	50.8297	99.0184		0.5117	0.65	0.905853	1.1011
Glycine	910.745	1080.91	967.939		273.617	330.795	46.3152		0.8884	0.828	1.18685	0.895481
Guanine	1025.14	1108.35	938.538		207.359	175.419	244.184		0.8539	0.823	1.08117	0.846786
Guanosine	1067.13	1010.7	1225.02		161.336	72.5341	233.097		0.6677	0.763	0.94712	1.21205
Heneicosylic.acid..Heneicosanoic.acid.	1106.54	1104.45	1025.2		30.428	29.8053	41.3139		0.2393	0.417	0.998119	0.928241
Heptadecanoic.acid	1094.3	1276.2	985.756		33.7991	121.071	108.122		0.1763	0.377	1.16622	0.772415
Heptanoic.acid	1182.54	1819.71	934.42		164.005	389.985	34.9271		0.0996	0.275	1.53881	0.513501		0.12
Histidine	850.033	1562.93	959.451		26.6736	58.6721	151.124		0.0037	0.05	1.83868	0.613878	0.005	0.012
Homocysteine	1287.61	923.608	935.421		141.819	94.8234	196.292		0.2298	0.404	0.717304	1.01279
Hypotaurine	803.952	1424.57	888.937		265.526	81.1764	145.983		0.1	0.275	1.77196	0.624004	0.147
Hypoxanthine	1117.91	941.169	1179.56		196.327	70.4451	179.141		0.5751	0.685	0.841902	1.25329
Indolealdehyde	1331.28	1312.14	860.845		299.089	164.26	215.554		0.3383	0.514	0.985627	0.65606
Indolepropionic.acid	1120.13	1171.18	973.097		30.2854	31.2074	85.5199		0.1008	0.275	1.04558	0.830868		0.128
Inosine	1087.52	1057.08	1235.51		249.904	75.5134	260.182		0.823	0.823	0.972011	1.16879
Inotisol	1118.02	1167	1001.32		45.0373	47.1421	73.449		0.1862	0.395	1.04381	0.85803
Isocitrate	1019.19	1242.31	798.383		69.9197	76.2287	47.9538		0.0091	0.087	1.21892	0.642662	0.1	0.009
Isoleucine	691.493	1316.2	883.716		66.1873	124.976	61.2457		0.0067	0.073	1.90341	0.671417	0.008	0.04
Kynurenine	939.063	951.911	986.499		78.5759	131.735	60.0161		0.9363	0.858	1.01368	1.03634
Lactate	1088.37	942.26	1259.82		70.8027	109.167	142.203		0.2109	0.403	0.865757	1.33702
Lauric.acid	1004.24	1297.1	859.43		66.6396	178.691	84.1524		0.1015	0.275	1.29162	0.66258
Leucine	752.125	1633.57	979.518		38.8799	54.584	128.003		0.0007	0.022	2.17194	0.599619	0.001	0.004
Linoleate	1042.42	1200.47	1033.81		251.613	187.613	283.876		0.8659	0.823	1.15162	0.861166
Linolenic.acid	1407.21	1242.32	1600.58		301.311	165.473	229.63		0.5962	0.694	0.882825	1.28838
Lysine	614.743	1904.59	853.624		76.3825	420.495	18.1808		0.0219	0.14	3.09819	0.448194	0.03	0.07
Malate	1087.77	831.94	1258.73		293.515	160.197	134.829		0.4	0.567	0.764813	1.513
Malonate	1260.19	998.281	1073.09		197.336	78.4953	57.8224		0.3841	0.544	0.792167	1.07494
Mannose	879.788	1233.54	1174.36		359.066	517.009	254.819		0.7986	0.82	1.40209	0.952021
Methionine	1179.69	879.004	1191.25		89.1876	117.656	104.918		0.1338	0.321	0.745112	1.35523
Myristic.acid	1119.37	1155.92	1019.1		48.9045	41.2374	89.4844		0.3531	0.522	1.03266	0.881633
N.Acetylaspartate	1346.35	907.439	935.404		164.614	97.8904	215.084		0.1938	0.396	0.673997	1.03082
N.acetylglutamate	1210.18	757.912	1211.19		133.534	155.033	81.2036		0.0714	0.238	0.626282	1.59806	0.09	0.06
N.Acetyltyrosine	1113.54	1130.92	1003.17		45.2275	38.3475	63.0101		0.2262	0.404	1.01562	0.887034
Niacin	934.732	167.207	1761.52		762.821	17.5073	758.089		0.0021	0.032	0.178882	10.535		0.004
Nonanoic.acid	788.598	1499.22	736.831		98.9582	182.22	173.634		0.0237	0.142	1.90112	0.491476	0.05	0.04
O.Phosphoethanolamine	1038.78	1421.14	926.061		163.84	280.676	347.984		0.4583	0.646	1.36809	0.651632
Oleic.acid	1110.73	1263.49	925.722		58.2197	93.2992	37.3456		0.0329	0.168	1.13752	0.732673		0.04
Ornithine	1262.42	1003.64	1004.88		400.419	124.013	216.167		0.7516	0.81	0.79501	1.00124
Orotate	1032.33	698.015	926.882		77.386	53.8155	100.128		0.06	0.217	0.676158	1.32788	0.07	0.24
Palmitate	1123.16	1226.02	954.882		54.5096	62.8586	35.7068		0.0282	0.161	1.09158	0.778848		0.03
Pantothenic.acid	1039.52	1646.67	712.866		306.927	125.517	147.969		0.05	0.198	1.58407	0.432914	0.14	0.06
Pentadecanoic.acid	1219.58	895.384	1018.9		85.8666	65.291	62.7506		0.05	0.198	0.734172	1.13795	0.05
Phenylalanine	941.17	1411.22	863.571		43.3598	197.525	55.8563		0.037	0.172	1.49943	0.611934	0.08	0.06
Phosphoenolpyruvate	1052.38	1078.95	899.661		60.3036	16.6068	196.731		0.5511	0.684	1.02524	0.833833
Proline	794.327	1188.37	903.171		207.474	148.383	100.506		0.2681	0.464	1.49607	0.760008
Pterin	982.997	1198.25	1025.4		441.635	64.7972	68.7934		0.8308	0.823	1.21897	0.855751
Pyruvate	1214.46	1240.3	1434.17		126.953	142.304	338.569		0.7606	0.81	1.02128	1.15631
Ribose	717.631	856.31	1487.74		359.863	10.1207	495.818		0.3288	0.514	1.19324	1.73738
Ribose.5.phosphate	1098.35	1186.87	929.527		54.0589	33.2079	92.3418		0.0759	0.247	1.0806	0.783175		0.09
Sedoheptulose.7.phosphate	737.931	1685.04	1014.15		150.909	433.308	185.147		0.131	0.321	2.28346	0.601858
Serine	910.923	1330.81	842.216		80.5816	247.383	336.043		0.3745	0.544	1.46095	0.632859
Serotonin	1121.97	1082.24	1094.57		310.7	391.554	193.041		0.9957	0.905	0.964586	1.0114
Stearate	1112.17	1257.09	886.496		68.0236	111.393	13.9708		0.0362	0.172	1.13031	0.705194		0.04
Succinate	1095.72	895.799	1071.61		102.543	84.4434	267.141		0.6861	0.766	0.817546	1.19626
Taurine	817.714	1210.7	1028.92		58.4064	107.117	86.3177		0.05	0.198	1.48059	0.849859	0.05
Threonine	918.359	1557.6	679.996		65.6013	65.653	33.1912		0.0001	0.012	1.69607	0.436566	0.001	<0.001
Thymine	1022.69	1259.82	996.797		63.8238	145.597	80.2749		0.2176	0.403	1.23187	0.791224
Tridecanoic.acid	1224.41	810.399	1040.42		70.584	84.5302	114.539		0.05	0.198	0.661868	1.28384	0.06
Tryptamine	1428.71	793.273	1166.86		204.458	159.361	247.941		0.1736	0.377	0.555237	1.47095
Tryptophan	1190.29	978.557	1167.21		150.672	86.0448	119.517		0.451	0.644	0.822115	1.19279
Tyrosine	1456.18	688.539	1303.71		77.9009	84.8764	65.3362		0.0009	0.022	0.47284	1.89344	0.001	0.004
Undecanoic.acid	898.474	1006.57	906.641		43.2939	39.3929	17.801		0.1312	0.321	1.12031	0.900721
Uracil	922.203	984.986	853.112		59.3895	47.3952	64.7875		0.3374	0.514	1.06808	0.866115
Urea	639.454	2039.97	502.406		80.3463	399.467	44.6374		0.0067	0.073	3.19018	0.246281	0.02	0.01
Uridine	1042.35	1311.81	1044.2		167.073	68.0475	262.737		0.5288	0.669	1.25851	0.795998
Valine	703.153	1859.13	961.807		118.432	7.70415	93.3017		0.0002	0.012	2.64399	0.517342	<0.001	0.001
Xanthine	1036.35	904.377	1029.17		220.984	115.055	116.056		0.8097	0.823	0.872659	1.13799
Xylose	898.004	1425.29	840.141		72.237	226.98	115.889		0.0654	0.231	1.58717	0.589454	0.14	0.1
* Sidak post-hoc analysis; only p-values <0.2 are presented; missing values indicate no significant changes
# q-values calculated by Anderson's code for FDR. Anderson (2008), "Multiple Inference..", Journal of the American Statistical Association, 103(484), 1481-1495
assuming the absence of correlations (independence) among multiple tests
