# Supplementary material for: Metabolic rescue ameliorates mitochondrial encephalo‐cardiomyopathy in murine and human iPSC models of Leigh syndrome
Source: Clin Transl Med. 2022 Jul 25;12(7):e954. doi: 10.1002/ctm2.954 (PMC9309541; doi:10.1002/ctm2.954)
Supplement: Supplementary file 6 — Supplementary material [file CTM2-12-e954-s009.xlsx]

## Sheet: Table S2 Hearts 
Table S2. Cardiac metabolites measured by GC/MS for WT, Leigh Syndrome (LS) and NR-treated LS mice (NR-LS)
HEART	Mean				SEM				ANOVA		Ratio		P-values*
Metabolites	WT	LS	NR-LS		WT	LS	NR-LS		p-values	q-values#	LS/WT	NR-LS/LS	LS/WT	NR-LS/LS
2-Hydroxybutyrate	833.25	949.248	891.792		54.403	53.6344	136.342		0.6291	0.583	1.13921	0.939472
2-Hydroxyglutarate	1321.54	702.342	1083.01		172.591	100.368	76.0262		0.02	0.105	0.531458	1.54199	0.02	0.16
2-Oxoadipate
3-Hydroxypropionate	877.2	970.145	888.141		46.8418	35.7449	90.2589		0.4715	0.517	1.10596	0.915473
3-Hydroxypyruvate
3-Phosphoglycerate	773.521	1093.28	797.982		54.5933	123.534	96.4782		0.1083	0.212	1.41338	0.729896	0.18
6-Phosphogluconate	805.259	981.51	759.54		49.1033	77.3176	130.641		0.2304	0.337	1.21888	0.773848
Aconitate	732.624	1023.48	788.496		143.181	150.172	56.7496		0.2981	0.395	1.39701	0.770404
Adenine	795.3	799.246	828.615		28.6226	92.1336	55.7534		0.9448	0.721	1.00496	1.03675
Adenosine	1290.98	513.636	967.275		550.207	100.085	219.815		0.2542	0.352	0.397864	1.88319
Adonitol	1158.15	1018.84	858.724		312.347	289.992	282.86		0.8023	0.662	0.879713	0.842845
Alanine	942.406	716.88	1085.13		75.5808	81.7814	60.1944		0.028	0.12	0.760691	1.51369	0.11	0.03
alpha.Keto.beta.Methylvalerate..KMV.	328.492	1368.85	239.4		95.8586	313.612	80.0209		0.0166	0.104	4.16707	0.174892	0.04	0.03
alpha.Ketoglutarate	1044.25	779.717	933.842		174.227	142.919	97.254		0.4515	0.516	0.746676	1.19767
alpha.Ketoisocaproate..KIC.
alpha.Ketoisovalerate..KIV.	754.409	1065.84	728.187		52.5838	51.8525	97.1863		0.0137	0.099	1.41281	0.683207	0.03	0.03
Aminoadipate	1218.43	724.133	1303.44		216.913	179.492	249.95		0.1651	0.285	0.594316	1.80001
Anthranilic.acid	799.593	995.864	877.59		95.5445	90.1571	177.08		0.5265	0.522	1.24546	0.881234
Arachidic.acid..Eicosanoic.acid.	1034.98	885.373	955.794		234.963	10.2781	117.982		0.7339	0.623	0.85545	1.07954
Arachidonate	652.471	1037.06	937.788		85.6608	43.3309	119.094		0.0297	0.12	1.58944	0.904275	0.03
Asparagine	1000.44	1439.25	828.744		97.5957	382.194	162.719		0.3427	0.454	1.43861	0.575818
Aspartate	821.649	1107.01	1071.56		82.553	143.952	196.509		0.4012	0.493	1.3473	0.967975
beta.Alanine	1175.18	1055.24	967.041		120.096	64.6844	32.6199		0.2671	0.356	0.897943	0.916418
beta.Hydroxy.beta.Methylbutyric.acid..HMB.	579.824	954.153	777.861		76.2686	53.9084	19.8764		0.0059	0.08	1.64559	0.815237	0.006	0.04
beta.Hydroxybutyrate..3.Hydroxybutyrate.	358.914	1398.37	806.571		61.8302	990.742	109.948		0.5952	0.545	3.89612	0.576793
Cholesterol	838.562	998.391	920.817		75.8727	32.9984	94.8037		0.2839	0.378	1.1906	0.922301
Citrate	464.491	1169.33	857.267		28.3782	298.628	133.925		0.1497	0.273	2.51745	0.733124	0.1
Citrulline	853.504	843.171	989.905		104.061	239.162	97.0634		0.835	0.689	0.987893	1.17403
Cysteine	864.774	1024.51	799.433		71.3933	93.91	29.6889		0.1654	0.285	1.18471	0.780309
Cytidine	1015.12	752.56	892.992		266.509	111.179	107.611		0.5503	0.522	0.741351	1.18661
Cytosine	928.728	1087.28	787.569		88.0456	49.988	34.1093		0.025	0.12	1.17072	0.724348		0.03
Dihydroxyacetone.phosphate..DHAP.
Dihydroxyphenylalanine..DOPA.	866.093	948.422	879.501		53.6617	157.633	54.6629		0.8659	0.694	1.09506	0.927331
Fructose	186.149	160.008	2813.53		37.7091	48.2339	2590.12		0.3374	0.454	0.859573	17.5836
Fructose.6.phosphate	862.248	627.272	1172.02		120.62	67.5593	551.793		0.4474	0.516	0.727485	1.86844
Fumarate	740.77	744.471	1064.68		64.577	78.7697	73.6915		0.03	0.12	1.005	1.43011		0.05
Gamma.aminobutyric.acid..GABA.	1574.05	1048.61	867.426		219.588	412.551	175.367		0.3726	0.472	0.666187	0.827212
Glucose	827.139	375.94	1409.85		158.043	210.275	41.8595		0.0107	0.087	0.454507	3.7502	0.17	0.01
Glucose.6.phosphate	878.706	656.641	1182.03		134.505	115.879	580.997		0.5188	0.522	0.747282	1.80012
Glutamate	1460.66	587.578	1018.07		179.954	70.7003	103.973		0.0033	0.08	0.402268	1.73266	0.003	0.09
Glutamine	1007.62	1098.83	776.934		83.3156	58.6417	17.2297		0.018	0.105	1.09052	0.707055		0.02
Glycerate	810.745	773.788	1068.24		98.4953	76.6375	304.921		0.2	0.302	0.954416	1.38053
Glycerol	1080.56	838.353	982.211		137.373	28.8186	96.4839		0.5597	0.522	0.775854	1.1716
Glycine	876.754	979.167	855.545		53.7824	108.781	48.9507		0.4699	0.517	1.11681	0.873747
Guanine	944.253	839.207	1022.07		82.5702	60.7219	251.515		0.6589	0.594	0.888752	1.2179
Guanosine	1206.35	860.943	872.659		291.137	248.688	70.1936		0.5436	0.522	0.713676	1.01361
Heneicosylic.acid..Heneicosanoic.acid.
Heptadecanoic.acid	796.288	998.501	913.873		93.577	46.7816	87.9644		0.211	0.315	1.25395	0.915244
Heptanoic.acid
Histidine	761.101	1512.7	439.355		98.5346	440.52	56.6354		0.1068	0.212	1.98752	0.290444
Homocysteine
Hypotaurine	1037.37	1036.2	763.067		83.6231	171.921	180.236		0.4382	0.516	0.998875	0.736409
Hypoxanthine	1334.93	719.654	841.332		395.017	83.3085	67.4394		0.1695	0.285	0.539093	1.16908
Indolealdehyde	1023.36	1228.28	1016.23		39.2743	216.509	68.9557		0.5705	0.522	1.20025	0.827361
Indolepropionic.acid	470.039	1390.88	531.362		47.9092	327.922	50.824		0.044	0.137	2.95906	0.382034	0.08	0.1
Inosine	871.017	945.625	886.411		54.8139	156.276	64.0669		0.8924	0.706	1.08566	0.937382
Inotisol
Isocitrate	574.038	1118.64	962.766		19.9537	190.244	113.871		0.04	0.128	1.94872	0.860659	0.03
Isoleucine	716.069	1379.48	595.503		80.0784	302.97	105.231		0.04	0.128	1.92646	0.431687	0.09	0.04
Kynurenine	731.789	970.277	814.611		56.1892	108.909	54.8399		0.2	0.302	1.3259	0.839565
Lactate	1214.15	437.353	1001.93		95.8594	140.158	84.8586		0.005	0.08	0.360213	2.2909	0.007	0.03
Lauric.acid	1035.28	1052.89	1079.49		109.557	92.3975	18.7141		0.9431	0.721	1.01701	1.02527
Leucine	663.301	1376.43	476.227		52.8409	189.014	62.1616		0.0054	0.08	2.07513	0.345986	0.03	0.008
Linoleate	965.877	924.434	890.519		178.343	43.5551	87.8512		0.8929	0.706	0.957093	0.963313
Linolenic.acid	1023.98	751.246	1068.36		209.489	44.4896	50.0939		0.1559	0.28	0.733651	1.42212
Lysine	526.933	1303.9	623.386		33.3014	178.752	106.501		0.0092	0.087	2.4745	0.478094	0.02	0.03
Malate	726.066	720.811	1351.52		110.28	120.228	199.683		0.0306	0.12	0.992763	1.875		0.04
Malonate	789.585	940.863	713.484		41.3838	78.611	40.7625		0.0879	0.186	1.19159	0.75833		0.11
Mannose	933.469	491.053	1460.81		170.467	76.3034	201.802		0.0061	0.08	0.526052	2.97485	0.05	0.006
Methionine	1198.09	1036.79	884.608		177.54	136.708	61.9027		0.361	0.461	0.865368	0.853219
Methylmalonate	620.956	1179.19	487.274		29.2686	139.189	45.0592		0.0039	0.08	1.899	0.413226	0.02	0.006
Myristic.acid	897.563	859.369	1021.89		43.5057	37.5656	22.3492		0.04	0.128	0.957447	1.18911		0.04
N.Acetylaspartate
N.acetylglutamate
N.Acetyltyrosine
Niacin	76.2339	48.2325	2840.47		2.33292	2.61272	386.318		<0.00001		0.632691	58.8912	0.0006	<0.0001
Nonanoic.acid	834.635	1122.77	820.651		91.2795	101.402	79.8115		0.09	0.186	1.34522	0.730915
O.Phosphoethanolamine	776.502	859.731	900.859		119.375	69.7836	150.461		0.7475	0.63	1.10718	1.04784
Oleic.acid	898.996	957.883	841.705		120.321	40.6031	51.0109		0.5429	0.522	1.0655	0.878714
Ornithine	1041.99	932.769	762.172		130.925	33.4133	17.5533		0.0863	0.186	0.895184	0.817107
Orotate
Palmitate	926.45	953.516	878.204		84.6766	44.8372	41.5756		0.6598	0.594	1.02921	0.921017
Pantothenic.acid	385.437	1450.82	797.569		29.3418	332.315	165.912		0.05	0.142	3.76409	0.549737	0.05
Pentadecanoic.acid	970.246	828.561	911.408		91.2372	64.0948	74.4146		0.4361	0.516	0.853969	1.09999
Phenylalanine	940.555	1304.09	698.215		40.5664	190.312	38.2845		0.04	0.128	1.38651	0.535403	0.15	0.05
Phosphoenolpyruvate	955.738	1011.31	877.032		57.7024	29.9834	66.9977		0.2227	0.33	1.05815	0.867222
Proline	14771.5	3644.71	6015.28		6094.52	1301.96	4117.67		0.1732	0.285	0.24674	1.65041
Pterin	657.893	1113.08	887.25		291.159	197.386	111.677		0.3592	0.461	1.69188	0.797113
Pyruvate	1030.91	765.983	830.711		89.1304	15.6423	106.955		0.08	0.185	0.743014	1.0845	0.09
Ribose	740.313	736.385	1290.17		122.684	36.7201	261.805		0.06	0.154	0.994694	1.75203		0.09
Ribose.5.phosphate	674.773	855.427	994.902		61.209	102.601	62.3389		0.11	0.212	1.26773	1.16305
Sedoheptulose.7.phosphate	686.203	865.811	1056.19		78.5935	173.68	34.7984		0.2388	0.345	1.26174	1.21989
	745.716	1108.86	936.85		98.7056	348.473	146.744		0.6365	0.583	1.48697	0.844878
Serine	858.79	1372.14	484.647		161.08	721.79	41.17		0.5041	0.521	1.59776	0.353205
Serotonin	964.204	953.47	1061.44		81.2242	158.66	44.747		0.8048	0.662	0.988868	1.11324
Stearate	757.477	1034.2	858.989		108.805	29.0692	78.6449		0.0668	0.161	1.36533	0.830581	0.08
Succinate	1072.9	562.161	1012.49		200.166	65.076	26.6907		0.02	0.105	0.523964	1.80107	0.04	0.002
Taurine	745.045	905.414	828.961		92.5507	129.577	151.262		0.6868	0.611	1.21525	0.91556
Threonine	773.722	1271.88	591.055		48.5313	251.47	129.779		0.03	0.12	1.64384	0.464711	0.03	0.03
Thymine	1070.55	1076.38	949.745		138.843	102.104	86.2616		0.6862	0.611	1.00544	0.882354	0.06
Tridecanoic.acid	1017.88	732.642	867.042		43.452	89.1266	22.5549		0.0564	0.148	0.719772	1.18345	0.05
Tryptamine
Tryptophan	1085.32	713.511	938.889		178.507	61.9859	116.726		0.1351	0.255	0.657417	1.31587	0.16
Tyrosine	1297.13	536.666	908.978		30.8638	107.801	192.92		0.01	0.087	0.413735	1.69375	0.01	0.13
Undecanoic.acid	877.385	985.81	783.143		55.5823	78.9132	22.2619		0.1434	0.266	1.12358	0.794416		0.16
Uracil	1115.18	730.312	897.856		103.435	48.2542	59.8473		0.0164	0.104	0.654885	1.22942	0.02	0.08
Urea	395.843	1687.75	290.883		43.5008	312.311	10.8132		0.0045	0.08	4.26367	0.17235	0.013	0.009
Uridine	1258.02	797.696	916.759		429.562	187.816	79.2193		0.4712	0.517	0.634086	1.14926
Valine	590.365	1201.77	467.778		23.8726	172.656	50.5008		0.008	0.086	2.03564	0.389241	0.03	0.013
Xanthine	1355.07	614.652	782.959		292.887	130.657	52.2884		0.05	0.142	0.453595	1.27383	0.05
Xylose	805.777	432.473	1349.31		62.5919	144.565	103.958		0.003	0.08	0.536715	3.11999	0.06	0.003
* Sidak post-hoc analysis; only p-values <0.2 are presented; missing values indicate no significant changes
# q-values calculated by Anderson's code for FDR. Anderson (2008), "Multiple Inference..", Journal of the American Statistical Association, 103(484), 1481-1495
assuming the absence of correlations (independence) among multiple tests
