# Supplementary material for: Metabolic rescue ameliorates mitochondrial encephalo‐cardiomyopathy in murine and human iPSC models of Leigh syndrome
Source: Clin Transl Med. 2022 Jul 25;12(7):e954. doi: 10.1002/ctm2.954 (PMC9309541; doi:10.1002/ctm2.954)
Supplement: Supplementary file 7 — Supplementary material [file CTM2-12-e954-s007.xlsx]

## Sheet: Table S1 LS Hearts vs WT Hearts
Table S1. Selective Metabolites that Increased or Decreased by at least 20% in Leigh Syndrome Hearts compared with Wild Type Hearts (Pilot Data)
Metabolites	LS1	LS2	LS3	Mean	SE	CV	WT1	WT2	WT3	Mean	SE	CV	N/W	p-value
Glucose6phosphate	10.7949	9.16424	4.90618	8.28843	1.75542	0.366833	62.9736	19.5966	76.7911	53.1204	17.23	0.561802	0.156031	0.0607748
Nacetylaspartate	9.36125	10.8902	15.3869	11.8794	1.8084	0.263669	25.4639	162.376	14.0956	67.312	47.6454	1.226	0.176483	0.309625
X6phosphogluconate	12.9559	10.5714	5.78443	9.77058	2.10858	0.373793	61.5747	21.0169	69.5643	50.7186	15.0289	0.513239	0.192643	0.0541954
Serotonin	5.06955	5.19387	14.9628	8.40876	3.27724	0.675052	43.4476	43.0994	41.9352	42.8274	0.457302	0.0184945	0.196341	0.00048246
Fructose6phosphate	20.1743	8.85171	8.49965	12.5085	3.83421	0.530921	67.16	20.5949	56.5554	48.1034	14.0908	0.507365	0.260034	0.0714023
Aminoadipate	16.1635	23.7976	13.0837	17.6816	3.1846	0.311957	45.1788	67.2474	54.5039	55.6434	6.3961	0.199096	0.317766	0.00603391
Adenosine	13.0796	11.6209	12.8196	12.5067	0.449214	0.0622114	48.0691	45.6533	18.9773	37.5666	9.32077	0.429745	0.332922	0.0549149
mannose	10.6118	21.4387	9.01999	13.6902	3.90144	0.493602	33.8106	54.7109	25.7057	38.0757	8.6404	0.393048	0.359551	0.0618339
Inosine	9.24683	20.2018	16.7761	15.4082	3.23555	0.36371	47.1875	30.6559	31.414	36.4192	5.38864	0.256277	0.423081	0.0287603
biopterin	15.9432	4.97186	12.8311	11.2487	3.26448	0.502658	20.0727	24.5018	26.9781	23.8509	2.01983	0.14668	0.471627	0.0304201
Myristicacid	16.8596	21.0332	15.2931	17.7286	1.71307	0.167363	33.0785	30.8522	47.5105	37.147	5.22141	0.243458	0.477256	0.0241505
Nacetylserine	22.0242	24.2768	23.8554	23.3855	0.691428	0.0512108	47.7587	56.1513	22.9104	42.2735	9.98007	0.408908	0.553195	0.132048
Glutamate	21.456	21.5223	14.9761	19.3181	2.17109	0.194658	29.9036	28.6405	38.1201	32.2214	2.97181	0.159748	0.599544	0.0247623
Lactate	8.60742	21.6443	27.1337	19.1285	5.49403	0.497475	36.1759	22.7314	35.4849	31.4641	4.37089	0.240611	0.607947	0.153746
X3Hydroxypyruvate	21.6866	43.9714	33.0723	32.9101	6.43356	0.338597	51.9805	45.4313	53.7841	50.3986	2.53766	0.0872118	0.652996	0.0647527
Inotisol	24.5589	16.9912	19.9346	20.4949	2.20249	0.186135	27.9191	37.6459	24.6437	30.0696	3.90439	0.224899	0.681583	0.0995476
Betaalanine	20.8104	23.9688	20.4183	21.7325	1.12387	0.0895707	31.5473	30.3097	30.4615	30.7728	0.389714	0.0219351	0.706223	0.00160827
GammaaminobutyricacidGABA	19.646	23.4042	24.2406	22.4303	1.41291	0.109104	25.8717	31.8791	36.9212	31.5573	3.19376	0.175292	0.710779	0.0592052
Mannitol	18.9602	21.8324	22.4711	21.0879	1.07971	0.0886815	27.692	28.8381	28.721	28.4171	0.364086	0.0221914	0.742086	0.0030045
Hypotaurine	21.2259	22.1003	25.2232	22.8498	1.21326	0.0919672	30.0327	27.6186	30.8872	29.5129	0.978711	0.0574386	0.774232	0.0129044
Palmitate	23.9587	24.7198	23.0903	23.9229	0.470716	0.0340804	30.567	26.4638	31.9398	29.6569	1.64498	0.0960718	0.806656	0.0285362
Oleicacid	24.6533	25.5649	24.1323	24.7835	0.418653	0.0292585	27.6425	28.085	29.861	28.5295	0.677888	0.0411552	0.868697	0.00929702
Cysteine	32.0738	26.9338	25.6317	28.2131	1.96663	0.120735	18.983	21.8423	21.3083	20.7112	0.877733	0.0734037	1.36221	0.0252738
Tyrosine	27.9831	33.6898	32.7197	31.4642	1.76293	0.0970465	22.9155	21.2062	23.4159	22.5125	0.668933	0.0514658	1.39763	0.00898779
Serine	26.1505	36.6434	31.0766	31.2902	3.03091	0.167774	22.6558	18.0776	22.3065	21.0133	1.47131	0.121274	1.48907	0.0380175
arachidonate20.4n6	31.0256	40.0015	34.3211	35.116	2.62142	0.129298	17.6143	20.0051	24.1439	20.5878	1.90732	0.160463	1.70567	0.0109777
Lysine	36.6719	22.4783	41.2785	33.4762	5.65748	0.292717	19.7993	19.0351	19.7249	19.5198	0.243287	0.0215877	1.71499	0.0693457
Valine	30.8809	26.0848	31.4601	29.4752	1.70346	0.1001	12.8482	19.058	18.5472	16.8178	1.99027	0.204976	1.75262	0.00845154
Leucine	38.8226	32.1784	40.1033	37.0348	2.45618	0.114871	13.2523	27.3886	21.6338	20.7582	4.10422	0.342453	1.7841	0.0272027
Isoleucine	37.9299	32.6983	29.918	33.5154	2.34866	0.121377	14.0532	23.6111	14.2608	17.3084	3.15191	0.315412	1.93637	0.014575
Threonine	32.8137	23.4768	44.3255	33.5387	6.02943	0.31138	17.7	17.4142	15.9389	17.0177	0.545681	0.0555391	1.97081	0.0525025
ribose	41.1302	27.3281	55.0788	41.179	8.01098	0.336954	18.6314	22.4542	21.1482	20.7446	1.12182	0.0936656	1.98505	0.0649299
Proline	13.2517	16.1447	66.9169	32.1044	17.4263	0.940156	11.9758	20.1107	15.2059	15.7641	2.36486	0.259834	2.03655	0.405399
Citrate	56.2582	41.0103	13.7746	37.0144	12.4256	0.581445	14.4793	16.1637	22.1727	17.6052	2.3349	0.229714	2.10246	0.19954
Phenylalanine	37.6508	27.2349	40.1367	35.0075	3.952	0.195532	12.5202	21.7177	13.2629	15.8336	2.94985	0.322687	2.21097	0.0177202
Urea	27.0665	19.5579	51.1633	32.5959	9.53338	0.506575	11.4073	10.7225	15.5457	12.5585	1.50662	0.207791	2.59553	0.106498
alphatocopherol	35.7579	36.8193	38.7678	37.115	0.881392	0.0411321	17.0617	12.576	13.0381	14.2253	1.42447	0.173441	2.60909	0.000166112
alphaketoisocaproateKIC	34.9879	33.7144	48.4528	39.0517	4.71491	0.209119	7.46709	16.7588	6.38125	10.2024	3.29318	0.559079	3.8277	0.00740466
X2hydroxybutyrate	56.1227	41.1335	23.8749	40.377	9.31683	0.399663	6.9484	13.2694	11.2852	10.501	1.86638	0.307843	3.84505	0.034707
